# Supplementary material for: Role of RNA Alternative Splicing in T Cell Function and Disease
Source: Genes (Basel). 2023 Sep 30;14(10):1896. doi: 10.3390/genes14101896 (PMC10606310; doi:10.3390/genes14101896)
Supplement: Supplementary file 1 [file genes-14-01896-s001.zip › Supplementary Table.xlsx]

## Sheet: Supplementary Table
Splice site mutations in T cell factors listed in the ClinVar database
Gene(s)	Gene Description	Splice site mutation	Condition(s)
ADA	adenosine deaminase	NM_000022.4(ADA):c.975+1G>A	Severe combined immunodeficiency disease|Severe combined immunodeficiency, autosomal recessive, T cell-negative, B cell-negative, NK cell-negative, due to adenosine deaminase deficiency
		NM_000022.4(ADA):c.845+1G>C
		NM_000022.4(ADA):c.478+1G>A
		NM_000022.4(ADA):c.781-3_781delinsTGGAAGAGCAGATCTGG
AIRE	autoimmune regulator	NM_000383.4(AIRE):c.463+2T>C	Polyglandular autoimmune syndrome, type 1
		NM_000383.4(AIRE):c.1566+1G>C	Polyglandular autoimmune syndrome, type 1|not provided
		NM_000383.4(AIRE):c.1095+2T>C
		NM_000383.4(AIRE):c.1096-1G>A
		NM_000383.4(AIRE):c.1566+2T>A
		NM_000383.4(AIRE):c.1567-2A>G
		NM_000383.4(AIRE):c.132+1_132+3delinsCT
ATP7B	ATPase copper transporting beta	NM_000053.4(ATP7B):c.4021+1G>A	Wilson disease
		NM_000053.4(ATP7B):c.1286-2A>G
		NM_000053.4(ATP7B):c.1543+1G>C
		NM_000053.4(ATP7B):c.1705_1707+10del
		NM_000053.4(ATP7B):c.1708-1G>A
		NM_000053.4(ATP7B):c.1708-1G>C
		NM_000053.4(ATP7B):c.1708-25_1719del
		NM_000053.4(ATP7B):c.1869+2T>C
		NM_000053.4(ATP7B):c.2122-1G>A
		NM_000053.4(ATP7B):c.2122-1G>C
		NM_000053.4(ATP7B):c.2356-2A>G
		NM_000053.4(ATP7B):c.2447+1G>A
		NM_000053.4(ATP7B):c.2575+1G>A
		NM_000053.4(ATP7B):c.2731-1G>A
		NM_000053.4(ATP7B):c.2865+1G>A
		NM_000053.4(ATP7B):c.2866-2A>C
		NM_000053.4(ATP7B):c.2866-2A>G
		NM_000053.4(ATP7B):c.2866-2del
		NM_000053.4(ATP7B):c.3061-1G>A
		NM_000053.4(ATP7B):c.3061-2A>G
		NM_000053.4(ATP7B):c.3061-549_3081del
		NM_000053.4(ATP7B):c.3244-1G>A
		NM_000053.4(ATP7B):c.3244-2A>G
		NM_000053.4(ATP7B):c.3556+1G>T
		NM_000053.4(ATP7B):c.3904-2del
		NM_000053.4(ATP7B):c.4124+1G>A
		NM_000053.4(ATP7B):c.4125-1G>T
		NM_000053.4(ATP7B):c.436_1708-958del
		NM_000053.4(ATP7B):c.51+2T>C
		NM_000053.4(ATP7B):c.804dup (p.Lys269Ter)
ADA	adenosine deaminase	NM_000022.4(ADA):c.975+1G>A	Severe combined immunodeficiency disease|Severe combined immunodeficiency, autosomal recessive, T cell-negative, B cell-negative, NK cell-negative, due to adenosine deaminase deficiency
		NM_000022.4(ADA):c.845+1G>C
		NM_000022.4(ADA):c.478+1G>A
		NM_000022.4(ADA):c.781-3_781delinsTGGAAGAGCAGATCTGG
CARMIL2	capping protein regulator and myosin 1 linker 2	NM_001013838.3(CARMIL2):c.871+1G>T	Severe combined immunodeficiency due to CARMIL2 deficiency
CD3E	CD3 epsilon subunit of T-cell receptor complex	NM_000733.4(CD3E):c.520+2T>C	Immunodeficiency 18
CD40LG	CD40 ligand	NM_000074.3(CD40LG):c.346+1G>T	Hyper-IgM syndrome type 1
		NM_000074.3(CD40LG):c.156+1G>A
		NM_000074.3(CD40LG):c.156+2T>C
		NM_000074.3(CD40LG):c.158_161del
		NM_000074.3(CD40LG):c.289-1G>A
		NM_000074.3(CD40LG):c.346+1G>A
		NM_000074.3(CD40LG):c.349_409+2del
		NM_000074.3(CD40LG):c.409+1G>C
		NM_000074.3(CD40LG):c.412_419del
CD81	CD81 molecule	NM_004356.4(CD81):c.561+1G>A	Immunodeficiency, common variable, 6
CTLA4	cytotoxic T-lymphocyte associated protein 4	NM_005214.5(CTLA4):c.458-1G>T	Autoimmune lymphoproliferative syndrome due to CTLA4 haploinsuffiency
		NM_005214.5(CTLA4):c.458-1G>C
CTPS1	CTP synthase 1	NM_001905.4(CTPS1):c.1692-1G>C	Severe combined immunodeficiency due to CTPS1 deficiency
DCLRE1C	DNA cross-link repair 1C	NM_001033855.3(DCLRE1C):c.362+2T>A	Severe combined immunodeficiency due to DCLRE1C deficiency
		NM_001033855.3(DCLRE1C):c.109+1G>T
		NM_001033855.3(DCLRE1C):c.161+2T>G
		NM_001033855.3(DCLRE1C):c.362+1G>T
		NM_001033855.3(DCLRE1C):c.464+1G>A
		NM_001033855.3(DCLRE1C):c.780+1del
		NM_001033855.3(DCLRE1C):c.972+1G>C
FAS	Fas cell surface death receptor	NM_000043.6(FAS):c.506-1G>C	Autoimmune lymphoproliferative syndrome type 1
		NM_000043.6(FAS):c.334+2T>C
		NM_000043.6(FAS):c.334+2dup
		NM_000043.6(FAS):c.335-2A>G
		NM_000043.6(FAS):c.569-2A>C
		NM_000043.6(FAS):c.651+1G>A
		NM_000043.6(FAS):c.651+1G>T
		NM_000043.6(FAS):c.651+2T>A
		NM_000043.6(FAS):c.651+2T>C
		NM_000043.6(FAS):c.651+2_651+3insTGAAAT
		NM_000043.6(FAS):c.652-1G>A
		NM_000043.6(FAS):c.676+1G>A
		NM_000043.6(FAS):c.676+1G>C
		NM_000043.6(FAS):c.676+1G>T
FOXP3	forkhead box P3	NM_014009.4(FOXP3):c.736-2A>T	Insulin-dependent diabetes mellitus secretory diarrhea syndrome
		NM_014009.4(FOXP3):c.-23+1G>T
		NM_014009.4(FOXP3):c.210+1G>A
		NM_014009.4(FOXP3):c.210+1G>T
GNAS	GNAS complex locus	NM_000516.7(GNAS):c.432+1G>T	McCune-Albright syndrome
HNF1A	HNF1 homeobox A	NM_000545.8(HNF1A):c.956-2A>G	Monogenic diabetes
		NM_000545.8(HNF1A):c.1623+1G>A
		NM_000545.8(HNF1A):c.956-1G>T
		NM_000545.8(HNF1A):c.1768+1G>A
		NM_000545.8(HNF1A):c.956-1G>C
		NM_000545.8(HNF1A):c.527-1G>A
ICOS	inducible T cell costimulator	NM_012092.4(ICOS):c.59-594_501+93del	Immunodeficiency, common variable, 1
IKBKG	inhibitor of nuclear factor kappa B kinase regulatory subunit gamma	NM_001099857.5(IKBKG):c.1117+1G>A	Incontinentia pigmenti syndrome|ECTODERMAL DYSPLASIA AND IMMUNODEFICIENCY 1, MALE-RESTRICTED
IKZF1	IKAROS family zinc finger 1	NM_006060.6(IKZF1):c.589+1G>T	Lymphoproliferative diseases
IL2RG	interleukin 2 receptor subunit gamma	NM_000206.3(IL2RG):c.269+1G>T	X-linked severe combined immunodeficiency
		NM_000206.3(IL2RG):c.758-1G>A
		NM_000206.3(IL2RG):c.270-1G>T
		NM_000206.3(IL2RG):c.855-2A>C
		NM_000206.3(IL2RG):c.855-1G>A
		NM_000206.3(IL2RG):c.594+1G>A
		NM_000206.3(IL2RG):c.855-2A>C
		NM_000206.3(IL2RG):c.758-2A>G
		NM_000206.3(IL2RG):c.455-2A>C
		NM_000206.3(IL2RG):c.594+2_594+3del
		NM_000206.3(IL2RG):c.454+1G>A
IL7R	interleukin 7 receptor	NM_002185.5(IL7R):c.221+2T>G	Immunodeficiency 104
		NM_002185.5(IL7R):c.221+1G>A
		NM_002185.5(IL7R):c.537+1G>A
		NM_002185.5(IL7R):c.[134A>C;537+1G>A]
		NM_002185.5(IL7R):c.707-2A>G
		NM_002185.5(IL7R):c.83-1G>A
		NM_002185.5(IL7R):c.221+2T>G
		NM_002185.5(IL7R):c.538-1G>A
JAK3	Janus kinase 3	NM_000215.4(JAK3):c.1701+1G>A	T-B+ severe combined immunodeficiency due to JAK3 deficiency
		NM_000215.4(JAK3):c.1701+2T>A
		NM_000215.4(JAK3):c.1254+2T>A
		NM_000215.4(JAK3):c.1142+1G>C
KDM6A	lysine demethylase 6A	NM_001291415.2(KDM6A):c.3300+1del	Kabuki syndrome 2
		NM_001291415.2(KDM6A):c.2858+2T>C
		NM_001291415.2(KDM6A):c.565-1G>A
		NM_001291415.2(KDM6A):c.2858+1G>A
		NM_001291415.2(KDM6A):c.749-2A>G
		NM_001291415.2(KDM6A):c.620-2A>G
		NM_001291415.2(KDM6A):c.564+1G>T
		NM_001291415.2(KDM6A):c.875+1G>A
		NM_001291415.2(KDM6A):c.2988+1G>A
		NM_001291415.2(KDM6A):c.2988+1G>C
KMT2A	lysine methyltransferase 2A	NM_001197104.2(KMT2A):c.5803-1G>A	Kabuki syndrome 1
KMT2D	lysine methyltransferase 2D	NM_003482.4(KMT2D):c.16522-2A>G	Kabuki syndrome 1
		NM_003482.4(KMT2D):c.673+1del
		NM_003482.4(KMT2D):c.10740+1G>A
		NM_003482.4(KMT2D):c.15785-1G>C
		NM_003482.4(KMT2D):c.13999_13999+12del
		NM_003482.4(KMT2D):c.839+1del
		NM_003482.4(KMT2D):c.5783-1G>A
		NM_003482.4(KMT2D):c.14251+1G>C
		NM_003482.4(KMT2D):c.177-1G>A
		NM_003482.4(KMT2D):c.16522-5_16522-2del
		NM_003482.4(KMT2D):c.6110-2A>G
		NM_003482.4(KMT2D):c.5468-1G>A
		NM_003482.4(KMT2D):c.5642_5644+1del
		NM_003482.4(KMT2D):c.14515+1del
		NM_003482.4(KMT2D):c.14076-1G>A
		NM_003482.4(KMT2D):c.400+2T>C
		NM_003482.4(KMT2D):c.8366+2T>G
		NM_003482.4(KMT2D):c.176+1G>A
		NM_003482.4(KMT2D):c.8230-1G>A
		NM_003482.4(KMT2D):c.8229+1G>A
		NM_003482.4(KMT2D):c.8366+1G>T
		NM_003482.4(KMT2D):c.14069_14075+1del
		NM_003482.4(KMT2D):c.4237-2A>C
		NM_003482.4(KMT2D):c.400+1G>C
LCK	LCK proto-oncogene, Src family tyrosine kinase	NM_005356.5(LCK):c.481+2T>G	Severe combined immunodeficiency due to LCK deficiency
NHEJ1	non-homologous end joining factor 1	NM_024782.3(NHEJ1):c.530-2A>T	Cernunnos-XLF deficiency
PEPD	peptidase D	NM_000285.4(PEPD):c.549-1G>A	Prolidase deficiency|not provided
PIK3R1	phosphoinositide-3-kinase regulatory subunit 1	NM_181523.3(PIK3R1):c.1425+1G>C	Agammaglobulinemia 7, Immunodeficiency 36
		NM_181523.3(PIK3R1):c.1425+1G>T
PRKCD	protein kinase C delta	NM_006254.4(PRKCD):c.571+2dup	Autoimmune lymphoproliferative syndrome, type III caused by mutation in PRKCD
		NM_006254.4(PRKCD):c.1352+1G>A
PTPRC	protein tyrosine phosphatase receptor type C	NM_002838.5(PTPRC):c.1450+1G>A	Immunodeficiency 105, Immunodeficiency 104
		NM_002838.5(PTPRC):c.1864+2T>A
SMARCAL1	SWI/SNF related, matrix associated, actin dependent regulator of chromatin, subfamily a like 1	NM_014140.4(SMARCAL1):c.1146_1147+2del	Schimke immuno-osseous dysplasia
STIM1	stromal interaction molecule 1	NM_001382567.1(STIM1):c.970-1G>A	Combined immunodeficiency due to STIM1 deficiency
TBX1	T-box transcription factor 1	NM_001379200.1(TBX1):c.711+1G>A	DiGeorge syndrome
TRNT1	tRNA nucleotidyl transferase 1	NM_182916.3(TRNT1):c.608+1G>T	Congenital sideroblastic anemia-B-cell immunodeficiency-periodic fever-developmental delay syndrome
WAS	WASP actin nucleation promoting factor	NM_000377.3(WAS):c.361-1G>C	Wiskott-Aldrich syndrome
		NM_000377.3(WAS):c.735-2A>T
		NM_000377.3(WAS):c.1453+2T>G
		NM_000377.3(WAS):c.-37_132+35del
		NM_000377.3(WAS):c.735-2A>G
		NM_000377.3(WAS):c.1337_1338+9del
		NM_000377.3(WAS):c.1315_1453+204del
		NM_000377.3(WAS):c.734+2T>A
		NM_000377.3(WAS):c.360+1G>C
		NM_000377.3(WAS):c.360+1G>A
		NM_000377.3(WAS):c.777+1G>A
		NM_000377.3(WAS):c.466_469del
		NM_000377.3(WAS):c.559+2T>G
		NM_000377.3(WAS):c.560-1G>A
ZAP70	zeta chain of T cell receptor associated protein kinase 70	NM_001079.4(ZAP70):c.703-1G>A	ZAP70-Related Severe Combined Immunodeficiency
